# Supplementary material for: Comparative SNP diversity among four Eucalyptus species for genes from secondary metabolite biosynthetic pathways
Source: BMC Genomics. 2009 Sep 24;10:452. doi: 10.1186/1471-2164-10-452 (PMC2760585; doi:10.1186/1471-2164-10-452)
Supplement: Additional file 3 — Primer list for the set of 23 genes used in this study. This file shows the primers used for each gene, the EST used for designing the primer and the length of each fragment amplified by the primer pair. [file 1471-2164-10-452-S3.xls]

## Sheet: Sheet1
gene function	short name	F- primer	R-primer	fragment length (bp)	EST1	EST2	EST3	EST4
anthocyanidin synthase	ans	AGCTCACAAGCATTGGCGACAT	CTTCCTGAAGAGCTTGTGCTCGAT	1168	DR409955	DR409956
flavanone 3-hydroxylase	f3h	GAAGACCCTCCAGTCCAAGTTCG	CAAGCGAAGATCTGCTCAATTGGC	2023	ES596532	ES594866	ES589991	CU396737
mevalonate kinase	mvk	CTCGATCAACCTCTACACCTCCAT	GCTCACAGTGTTGTCGATTCCAGA	1900	ES595487	CT983098	CT987209
		GACTGTCACTTCTGAGCTTCCTCT	ATCCGCAGGTTTCCAATTCAGC	1700
chalcone synthase	chs	ATGGTGAGCGTCGAGGAATTCT	CGGGACCAAATCCGAAGAGCA	1488	ES597049	ES594923	ES595030	ES589181
hydroxy-2-methyl-2-(E)-butenyl 4-diphosphate synthase	hds	GAGCAGTGCCAGCTTCCTTCT	CAGTGCAACCGAAGGTGCAAAA	1500	ES591506	ES596617
		GAAGGGCTCAGTTCGAGCAGATA	GCTTTGTAGCAAGAGAACGGTAGA	1800
		CCGTTCTCTTGCTACAAAGCTAGT	ACACCGGGGAAAATGAGATGTCTT	1600
4-hydroxy-3-methylbut-2-en-1-yl diphosphate reductase	hds	GTGTTCCGGCATAACCTCACCA	GTCAAATCCCGGGGAAACAGCATA	1700	ES594815	CT987445	CT981188	ES592089
		AGTATGCTGTTTCCCCGGGATT	AAGCCAGTTGCAAGGCCTCTTC	1650
farnesyl diphospahte synthase	fpps	CGTTCGAGTTTTCCGATGAATCCC	GTCTATCATTTGGCCTGATGCCGT	2000	Oji
		AGACGGCATCAGGCCAAATGATAG	GCACTGCTTGAACTGCTTTGCT	1900
chalcone isomerase	chi	GTTTCGCCATCCCTTCCTTCCA	CGCCAAACCATTAGCAACAGAAGC	1800	Oji
1-Deoxy-d-xylulose 5-phosphate reductoisomerase	dxr	GATCAAGGCCGTTTCGTTCTTGGA	GAATGTTCAGAATCAGCCGGAAGA	2093	ES591747	ES593322	ES596921	ES592089
isopentenyl diphosphate:dimethylallyl diphosphate isomerase	ipp	TGATCAGGTTGTCGGTCATGAA	CATATCAACAGCCTCCTGGAGAGT	1736	CT988061
geranylgeranyl pyrophosphate synthase	ggpps	CGACCTTCACGCGGATTTGT	ATTAGACCCACCTCCCAAAATGCC	1181	ES595275	ES592900
hydroxymethylglutaryl-CoA synthase	hmgs	ATGGCAAAGAACGTCGGGATCCT	CGAGATGACATCTTCAACTTCGGT	1000	ES589255	ES588434	CT980787	CT980231
		TGATGGCTCTTGACTCCTGCTACA	ACCATTGGCGACTGGACCATTC	1500
anthocyanidin reductase	anr	GTGTCATCGGAGGGACTGGTTT	CGCGAATTTCCATGCTGCCTT	1079	CU398509
leucoanthocyanidin reductase	lar	CGGTTTCATTGGCCGTTTCATCAC	GAGGCGATGGAGTTGCAACAGA	722	ES595911
		GCCGGGTCTCACCATGTACAAG	GGCGGTTTTCATGGTGAATTCCC	1877
1-deoxyxylulose-5-phosphate synthase	dxs1	GACCTATGCATGAACTGGCTGCAA	TACAGTAGCTGCGATATGTGCTGG	1500	ES591960	ES594874
1-deoxyxylulose-5-phosphate synthase	dxs2	AGAGGCTGCATCGGACAAGA	GGAAGAGGTACACCGACACCATT	772	ES592212
mevalonate diphosphate decarboxylase	pmd	GCGAATGGATACTGACGTTGACC	CAAGCACTACCTGAACCTTGCCTA	1956	ES592601
geranyl diphosphate synthase	gpps	GACCCATTCTCACTTGTTGCAG	GCAGAGGCATATGCAAAGCACT	2000	ES593047
		GCAGTGCATAGCTGAGATCACAGA	CACACAAGCTCGAGAAAGGAGAAA	1400
		GTGGCACTTGCATCCTTGAA	AGTTTCACCAGTAACAAGATGCTC	920
		TGGCTTACGAGTATGGCAGAAACC	GAAGCTGATGTCCCAGTGAAATCC	723
squalene monooxygenase	smo	ATGGACGGTCAGTACTTGGTCA	GTTACTGTCCCTTGTTCTAGACTTACG	2000	CU403103	ES593216	ES596041	ES592260
		GTGACGGTTGCTTTTCCAACCT	ACCATCGCGGGGAAGAACATTT	1900
phytoene synthase	psy1	CTCGGTTTTGTCGACTCTTTTCGC	CGATTCCCATCACTGGAACGCT	1800	ES588687	ES597008	ES589789	ES588483
phytoene synthase	psy2	AGATGTCTGGCGTCCTTCTTTG	AGCCTCATCCCCTCTATCATGTCC	1500	ES593022	ES596360	ES596482
phytoene synthase	psy3	CGACGGAGAGTGTCTATAATGCTG	CCGGAGCAATGAGAGACTTGGTAT	1200	ES595122
dihydroflavonol 4-reductase	dfr	GTGGCTCGTCATGAGGTTGCT	GTGATTGGTGACAGGCCAGTGA	1300	CU399349	ES593461
		GGTGGAGGGAGTTCTAGGCATCA	GCAGCCCTTTCTCTCTGCATGT	1300
